# Supplementary material for: Biopsychosocial impact of high levels of trait anxiety on family caregivers in the end-of-life palliative care setting
Source: PLoS One. 2025 Mar 18;20(3):e0307349. doi: 10.1371/journal.pone.0307349 (PMC11918354; doi:10.1371/journal.pone.0307349)
Supplement: S2 Data — (XLSX) [file pone.0307349.s002.xlsx]

## Sheet: Tabelle1
	Employment	care level	diagnosis	Support					work	pension	other	no answer
1	work	0	cancer	family					21	21	3	2
2	work	/	cancer	family
3	pension	/	neurological	family					care level	2	3	4	5	6	7	no answer
4	work	5	cancer	family, friends, others					2	7	4	4	8	3	2	17
5	pension	/	lung disease	MPT
6	work	/	/	family, friends, others					cancer	lung disease	heart disease	neurological	other	no answer
7	/	3	cancer	/					28	3	1	4	1	10
8	pension	7	neurological	family, friends, MPT
9	work	/	cancer	family					family	friends	MPT	palliative care in hospital	other	no answer
10	pension	/	cancer	family, friends, MPT					42	20	19	3	6	1
11	pension	/	/	family, palliative care in hospital
12	/	2	neurological	family, friends
13	pension	4	cancer	family, friends, others
14	pension	1	/	family, friends, MPT
15	pension	/	cancer	family, friends, MPT
16	work	5	neurological	family, others
17	work	3	cancer	family, friends
18	pension	0	cancer	family
19	other	/	cancer	family, MPT
20	pension	7	cancer	friends
21	pension	6	cancer	family, MPT
22	pension	5	/	family
23	pension	/	cancer	family, friends
24	other	4	cancer	family
25	pension	2	/	family, MPT
26	pension	5	/	family, others
27	work	5	lung disease	family, friends, MPT, others
28	work	6	heart disease	family
29	pension	6	cancer	family, friends
30	pension	2	/	family, MPT
31	work	2	cancer	family, friends, MPT
32	work	2	lung disease	family, friends, MPT
33	work	3	cancer	family, friends, MPT
34	pension	/	cancer	family, friends, MPT, others
35	other	/	cancer	palliative care in Hospital
36	work	3	cancer	family, friends
37	work	2	/	family
38	pension	5	cancer	family, MPT
39	work	4	cancer	family
40	work	/	cancer	family, friends
41	work	1	cancer	family, friends, MPT
42	pension	2	/	others
43	work	5	cancer	family
44	work	4	cancer	family, MPT, palliative care in hospital
45	pension	4	other	family
46	work	5	cancer	family, friends, MPT
47	work
